# Supplementary material for: Fabrication of Nitrogen-Containing Micro-Expanding Graphite Composites from Waste Graphite Electrodes for Enhanced Lithium Storage
Source: Nanomaterials (Basel). 2026 Apr 19;16(8):485. doi: 10.3390/nano16080485 (PMC13118793; doi:10.3390/nano16080485)
Supplement: Supplementary file 1 [file nanomaterials-16-00485-s001.zip]

Archive with 1 entries (1 files):
- nanomaterials-4240286-supplementary.pdf
